# Supplementary material for: Synthesis and Coordination Properties of a Water-Soluble Material by Cross-Linking Low Molecular Weight Polyethyleneimine with Armed Cyclotriveratrilene
Source: Polymers (Basel). 2021 Nov 26;13(23):4133. doi: 10.3390/polym13234133 (PMC8659696; doi:10.3390/polym13234133)
Supplement: Supplementary file 1 [file polymers-13-04133-s001.zip]

Archive with 1 entries (1 files):
- polymers-1449844-supplementary.pdf
